# Supplementary material for: Combined Climate and Chemical Stressors: How Spatial Variability Shapes the Response of Ficopomatus enigmaticus (Fauvel, 1923) to Dimethyl Sulfoxide (DMSO) and Heatwaves, and What It Means for Ecotoxicology
Source: J Xenobiot. 2025 Nov 1;15(6):181. doi: 10.3390/jox15060181 (PMC12641907; doi:10.3390/jox15060181)
Supplement: Supplementary file 1 [file jox-15-00181-s001.zip]

Archive with 1 entries (1 files):
- jox-3871560-supplementary.pdf
